# Supplementary material for: Macrophages Rapidly Seal off the Punctured Zebrafish Larval Brain through a Vital Honeycomb Network Structure
Source: Int J Mol Sci. 2022 Sep 11;23(18):10551. doi: 10.3390/ijms231810551 (PMC9503817; doi:10.3390/ijms231810551)
Supplement: Supplementary file 1 [file ijms-23-10551-s001.zip]

Archive with 1 entries (1 files):
- ijms-1813322-supplementary.pdf
